# Supplementary material for: A novel bat pollination system involving obligate flower corolla removal has implications for global Dillenia conservation
Source: PLoS One. 2022 Feb 3;17(2):e0262985. doi: 10.1371/journal.pone.0262985 (PMC8812880; doi:10.1371/journal.pone.0262985)
Supplement: S2 Appendix — (XLSX) [file pone.0262985.s002.xlsx]

## Sheet: Sheet1
A novel bat pollination system involving obligate flower corolla removal has implications for global Dillenia conservation	S2 Appendix. Data for flower measurements, filmed bat visits, days to ripe fruits 2016, and flower abortion days post-pollination
Sophie Petit, Annette T. Scanlon, Alivereti Naikatini, Tara Pukala, Russell Schumann
FLOWER MEASUREMENTS IN MM	tree number	corolla ht	corolla width	corolla length	base ht	base width	base length
	?.16	18.7	15.1	17.8	16	24.25	24.55
	10.17.2	9.3	15.5	17.2	20.4	23.5	27.6
mean for 5 flrs	16 (5 flrs)	16.28	19.66	20.52	16.28	28.4	32.425
	18.17.1	15.1	15.8	17.7	18.4	26	26.1
	19.16.1	20.5	17.85	23	18.3	24.55	26.9
mean for 5 flrs	51 (5 flrs)	17	18.34	19.82	16.32	24.72	28.26
mean for 34 flrs	54 (34 flrs)	16.8545	17.2818	20.0364	15.9853	27.4882	29.6
mean for 7 flrs	55 (7 frls)	18.3143	22.5857	24.9714	17.9857	34.1286	35.1
mean for 2 flrs	6 (2 flrs)	17.4	20.675	25.075	20.275	31.175	34.9
	9.16.2	12.65	14.3	14.4	15	22.2	23.5
	mean	16.2099	17.7093	20.0523	17.4946	26.6412	28.8935
	SD	3.21708	2.66539	3.48134	1.86998	3.71501	4.074
FILMED BAT VISITS
Tree #	Flower #	date 2017	camera	time set	film finished	bat visit (1 = yes, 2 = no)	more than one bat visit	time treatment	time bat heard on video	landing time	approach time	seconds	time corolla off	time corolla handling	handling sec	first go? Yes No	time feeding stops	time spend feeding	feeding seconds
36	2	2017-07-08	3	18:46:00	23:18:00	1	3 bat visits	19h20, 20h18, 20h49	19:19:57	19:20:06	00:00:09	9	19:20:10	00:00:04	4	don't know	19:21:19	00:01:09	69
									20:18:42	20:18:45	00:00:03		20:18:46	00:00:01			20:19:45	00:00:59		multiple visits
									20:49:45	20:49:48	00:00:03		20:49:50	00:00:02			20:50:08	00:00:18
7	1	2017-06-20	4, U1	18:38:00	22:55:00	1		20:29:30	20:29:20	20:29:58	00:00:38	38	20:30:08	00:00:10	10	No	20:31:01	00:00:53	53
7	2	2017-06-21	1	18:36:00	22:35:00	1		21:25:00	21:23:38	21:24:57	00:01:19	19	21:25:13	00:00:16	16	No	21:25:37	00:00:24	24
4	1	2017-06-22	2	18:16:00	22:46:00	1		19:16:00	19:16:13	19:16:29	00:00:16	16	19:16:32	00:00:03	3	don't know	19:17:09	00:00:37	37
51	2	2017-06-27	3	19:07:00	23:46:00	1		22:43:00	22:43:35	22:43:42	00:00:07	7	22:43:57	00:00:15	15	Yes	22:45:16	00:01:19	19
21	1	2017-06-30	3	19:10:00	23:22:00	1	2 bat visits	20:30 & 22:23	20:30:56	20:31:05	00:00:09	9	20:31:11	00:00:06	6	don't know	20:32:29	00:01:18	18
									22:23:20	22:23:29	00:00:09		22:23:31	00:00:02			22:24:02	00:00:31
34	3	2017-07-03	3	19:22:00	23:52:00	1		20:04:46	20:04:46	20:05:03	00:00:17	17	20:05:08	00:00:05	5	No, 3 sec chew	20:05:31	00:00:23	23
51	6	2017-07-03	1	19:41:00	23:47:00	1		23:47:00	23:47:16	23:47:39	00:00:23	23	23:47:55	00:00:16	16	yes but chewed	battery failed
51	9	2017-07-05	1	19:52:00	23:57:00	1			20:40:08	20:40:19	00:00:11	11	20:40:22	00:00:03	3	don't know	20:41:46	00:01:24	84
19	3	2017-07-14	3	18:38:00	23:14:00	1		20:13:00	20:12:35	20:12:54	00:00:19	19	20:13:23	00:00:29	29	No	20:14:09	00:00:46	46
										mean 1st visit		16.8			10.7				41.4444
										std dev 1st visit		9.12627			8.35397				23.5643
										median		16.5			8				37
										qartile 1		9.5			4.25				23
										quartile 2		16.5			8				37
		Time taken by bat (seconds)								IQR		7			3.75				14
		1st approach				handling				feeding
		median	IQR	mean	SD	median	IQR	mean	SD	median	IQR	mean	SD
		16.5	7	16.8	9.13	8	3.75	10.7	8.35	37	14	41.4	23.56
DAYS TO RIPE FRUITS 2016
	Tree #	Fruit number ID	Day when ripe
	15	3	34
	14	4	38
	13	1	35
	34	1	35
	6	14	35
	5	2	33
	16	11	37
	54	1	39
	54	2	39
	54	3	38
	54	4	41
	54	5	38
	54	6	40
	54	7	40
	54	8	38
	54	9	35
	54	10	38
	54	11	37
	54	13	39
	54	17	37
FLOWER ABORTION DAYS POST-POLLINATION 2016
	number of days taken to abortion
	bat-visited		not bat-visited (open pollination)
	3		6
	3		2
	4		5
	4		5
	3		5
	7		15
	14		7
	3		7
	5		5
	9		4
	13		4
	5		6
	7		5
	6		1
	26		3
	12		3
	16		5
	10		4
			3
			3
			10
			3
			3
			3
			4
			5
			6
			5
			5
			6
			5
			3
			3
			2
			2
			2
			4
			2
			3
			7
			5
			4
			3
			4
			3
			5
NOTE ABOUT NECTAR DATA	Nectar data have been used in this paper to indicate presence of nectar. A more extensive data presentation and analysis will accompany a nectar-focused paper.
